# Supplementary material for: Feeding response of the tropical copepod Acartia erythraea to short-term thermal stress: more animal-derived food was consumed
Source: PeerJ. 2018 Dec 19;6:e6129. doi: 10.7717/peerj.6129 (PMC6304158; doi:10.7717/peerj.6129)
Supplement: Data S2 [file peerj-06-6129-s002.txt]

>Acaer-29-C01     Uncultured marine eukaryote clone Acaer-29-C01 18S small subunit ribosomalRNA gene, partial sequence.
AGCAGGCGCGCAAATTGCCCAATCTTGACACAGGGAGGTAGTGACAATAAATAACAATGTCGGGCTTTTCTAAGTCTGACAATTGGAATGAGAACAATTTAAATCCCTTATCGAGGATCAATTGGAGGGCAAGTCTGGTGCCAGCAGCCGCGGTAATTCCAGCTCCAATAGCGTATACTAAAGTTGTTGCAGTTAAAAAGCTCGTAGTTGAATTTCTGGTCTCGAGACGCGGCCAGCCTCAAGGGGCGATGCTGTGGATCGGGACCATCCTCGAGGAGAACATATCTGTCATTGAGTTGATGGGTATGGGACCCTCGTCATTTACTGTGAGCAAAATAGAGTGTTCAAAGCAGGCTTACGCCGTTGAATACATTAGCATGGAATAATAAGATAGGACCTTGGTCTATTTTGTTGGTTATACTCCGAGGTAATGATTAATAGGGACAGTTGGGGGTATTCGTATTCAATTGTCAGAGGTGAAATTCTTGGATTTATGGAAGACGAACTACTGCGAAAGCATTTACCAAGGATGTTTTCATTAATCAAGAACGAAAGTTAGGGGATCGAAGATGATTAAATACCATCGTAGTCTTAACCATAAACTATGCCGACTAGGGATTGGTGGGTGTTATTAGCGACTCCATCAGCACCTTATGAGAAATCAAAGTCTTTGGGTTCCGGGGGGAGTATGGTCGCAAGGCTGAAACTTAAAGAAATTGACGGAAGGGCACCACCAGGAGTGGAGCCTGCGGCTTAATTTGACTCAACACGG

>Acaer-29-C02     Uncultured marine eukaryote clone Acaer-29-C02 18S small subunit ribosomalRNA gene, partial sequence
AGCAGGCGCGTAAATTGCCCAATCTTGACACAGGGAGGTAGTGACAATAAATAACAATGCCGGGCCTTTCAAGGTCTGGCAATTGGAATGAGAACAATTTAAACCCCTTATCGAGGACCCATTGGAGGGCAAGTCTGGTGCCAGCAGCCGCGGTAATTCCAGCTCCAATAGCGTATATTAAAGTTGTTGCAGTTAAAAAGCTCGTAGTTGGATTTGTGGTTGATTTGTCCGGTCCGACGCATATTTGTGTGTGGGTACGTGGATGGGTCGTCCATCGTTGGGTGGAATCTGTGTGGCATTAGGTTGTCGTGCAGGGGATGCCCATCTTTTACTGTGAAAAAATTAGAGTGTTCAAAGCAGGCTTATGCCGTTGAATATATTAGCATGGAATAATGAGATAGGACCTTGGTACTATTTTGTTGGTTTGCGCACCGAGGTAATGATTAATAGGGACAGTTGGGGGTATTCGTATTCCATTGTCAGAGGTGAAATTCTTGGATTTTTGGAGGACGAACTACTGCGAAAGCATTTACCAAGGATGTTTTCATTAATCAAGAACGAAAGTTAGGGGATCGAAGATGATTAGATACCATCGTAGTCTTAACCATAAACTATGCCGACAAGGGATTGGCGGTCGTTGTATTGACCTCGTCGGCACCTTATGAGAAATCACAAGTCTTTGGGTTCCGGGGGGAGTATGGTCGCAAGGCTGAAACTTAAAGAAATTGACGGAAGGGCACCACCAGGAGTGGAGCCTGCGGCTTAATTTGACTCAACACGG

>Acaer-29-C03     Uncultured marine eukaryote clone Acaer-29-C03 18S small subunit ribosomalRNA gene, partial sequence
AGCAGGCGCGAAAATTGCCCAATCTTGACACGGGGAGGTAGTGACAATAAATAACAATACCGGGCGCAATAGTGTCTGGTAATTGGAATGAGTACAATCTAAATCCCTTAACGAGGATCCATTGGAGGGCAAGTCTGGTGCCAGCAGCCGCGGTAATTCCAGCTCCAATAGCGTATATTTAAGTTGTTGCAGTTAAAAAGCTCGTAGTTGGACCTTGGGCCGGGTCGGCCGGTCCGCCTCACGGCGAGCACCGACCTACTCGACCCTTCGGCCGGCATCGCGCTCCTAGCCTTAATTGGCCGGGTCGTGTTTCCGGCATCGTTACTTTGAAGAAATTAGAGTGCTCAAAGCAAGCCATCGCTCTGGATACATTAGCATGGGATAACATCATAGGATTCCGGTCCTATTGTGTTGGCCTTCGGGATCGGAGTAATGATTAATAGGGACAGTCGGGGGCATTCGTATTTCATAGTCAGAGGTGAAATTCTTGGATTTATGAAAGACGAACAACTGCGAAAGCATTTGCCAAGGATGTTTTCATTAATCAAGAACGAAAGTTGGGGCTCGAAGACGATCAGATACCGTCCTAGTCTCAACCATAAACGATGCCGACCAGGGATCGGCGGATGTTGCTTATAGGACTCCGCCGGCACCTTATGAGAAATCAAAGTCTTTGGGTTCCGGGGGGAGTATGGTCGCAAGGCTGAAACTTAAAGGAATTGACGGAAGGGCACCACCAGGCGTGGAGCCTGCGGCTTAATTTGACTCAACACGG

>Acaer-29-C04     Uncultured marine eukaryote clone Acaer-29-C04 18S small subunit ribosomalRNA gene, partial sequence
AGCAGGCGCGTAAATTGCCCAATCTTGACACGGGGAGGTAGTGACAATAAATAACAATACCGGGCTCTTCGAGTCTGGTAATTGGAATGAGTACAATCTAAATCCCTTAACGAGGATCAATTGGAGGGCAAGTCTGGTGCCAGCAGCCGCGGTAATTCCAGCTCCAATAGCGTATATTTAAGTTGTTGCAGTTAAAAAGCTCGTAGTTGGACCTTGGGTTGGGTCGATCGGTCCGCCTATGGTGAGCACCGGTCGGCTCGTCCCTTCTGCCGGCGATGCGCTCCTGGCCTTAACTGGCCGGGTCGTGCCTCCGGCGCTGTTACTTTGAAGAAATTAGAGTGCTCAAAGCAAGCCTACGCTCTGTATACATTAGCATGGGATAACATCATAGGATTTCGATCCTATTCTGTTGGCCCTCGGGATCGGAGTAATGATTAACAGGGACAGTCGGGGGCATTCGTATTTCATAGTCAGAGGTGAAATTCTTGGATTTATGAAAGACGAACAACTGCGAAAGCATTTGCCAAGGATGTTTTCATTAATCAAGAACGAAAGTTGGGGGCTCGAAGACGATCAGATACCGTCCTAGTCTCAACCATAAACGATGCCGACCAGGGATTGGCGGATGTTGCTTTAAGGACTCCGCCAGCACCTTATGAGAAATCAAAGTCTTTGGGTTCCGGGGGGAGTATGGTCGCAAGGCTGAAACTTAAAGGAATTGACGGAAGGGCACCACCAGGAGTGGAGCCTGCGGCTTAATTTGACTCAACACGG

>Acaer-29-C05     Uncultured marine eukaryote clone Acaer-29-C05 18S small subunit ribosomalRNA gene, partial sequence
AGCAGGCGCGTAAATTGCCCAATCCTGACACGGGGAGGTAGTGACAATAAATAACAATACCGGGCTCTACGAGTCTGGTAATTGGAATGAGTACAACCTAAATCCCTTAACGAGGATCCATTGGAGGGCAAGTCTGGTGCCAGCAGCCGCGGTAATTCCAGCTCCAATAGCGTATATTTAAGTTGTTGCAGTTAAAAAGCTCGTAGTTGGACCTTGGGTTGGGTCGGTCGGTCCGCCTTCGGTGAGCACCGATCGGCTCGTCCCTTCTACCGGCGATGCACTCCTGGCCTTAACTGGCCGGGTCGTGCCTCCGGTGCTGTTACTTTGAAGAAATTAGAGTGCTCAAAGCAAGCCTACGCTCTGTATACATTAGCATGGGATAACATCATAGGATTTCGGTCCTGTTCTGTTGGCCTTCGGGATCGGAGTAATGATTAACAGGGACAGTCGGGGGCATTCGTATTTCATAGTCAGAGGTGAAATTCTTGGATTTATGAAAGACGAACAACTGCGAAAGCATTTGCCAAGGATGTTTTCATTAATCAAGAACGAAAGTTGGGGGCTCGAAGACGATCAGATACCGTCCTAGTCTCAACCATAAACGATGCCGACCAGGGATCGGCGGATGTTGCTTATAGGACTCCGCCGGCACCTTATGAGAAATCAAAGTTTTTGGGTTCCGGGGGGAGTATGGTCGCAAGGCTGAAACTTAAAGGAATTGACGGAAGGGCACCACCAGGAGTGGAGCCTGCGGCTTAATTTGACTCAACACGG

>Acaer-29-C06     Uncultured marine eukaryote clone Acaer-29-C06 18S small subunit ribosomalRNA gene, partial sequence
AGCAGGCGCGCAAATTGCCCAATCTCGACTCGGGGAGGCAGTGACAAGAAATAACAACTCTAGCTTATGTTAGAAGTGTAATGAGGATAATTTACAAACCTTACCGAATGCAATTGGAGGGCAAGTCTGGTGCCAGCAGCCGCGGTAATTCCAGCTCCAATAGCGTATATTAAAGTTGTTGCAGTTAAAAAGCTCGTAGTTGAAGTTCTGGCTGTTCAGGTCCTCAGCCATTTAGGCGGGGATTCTGACAGTCATCCGCTTGCAAGCATATGTTCGGCCTTAAACAGCTGGCTATGTGAGTAAGCAATTTACCTTGAGAAAAACAGAGTGTTCCAGGCAGGTTTGTCCGGGATGCGTTAGCATGGAATAATAGAACATGACTGAAGTCTATTTATTGGTTTAAGGCTTTAGTAATGATTAATAGGGACAGTCGGGGGCATTCGTACTCAGCAGTCAGAGGTGAAATTCTAAGATTTGCTGAAGACGAACTAATGCGAAAGCATTTGCCAAGGATGTTTTCATTAATCAAGAACGAAAGTTAGGGGATCAAAGACGATCAGATACCGTCCTAGTCTTAACTATAAACGATACCGACTCGGATTCAGATGAATCATAAAGTTCATTTGGGACCGTAGGAGAAATCAAAGTCTTTGGGTTCTGGGGGGAGTATGGTCGCAAGGCTGAAACTTAAAGGAATTGACGGTTTTGCACCACCATGGAGTGGAGTCTGCGGCTTAATTTGACTCAACACGG

>Acaer-29-C07     Uncultured marine eukaryote clone Acaer-29-C07 18S small subunit ribosomalRNA gene, partial sequence
AGCAGGCGCGTAAATTGCCCAATCCCGACACGGGGAGGTAGTGACAATAAATACTGATACAGGGCTCTTTCGAGTCTTGTAATTGGAATGAGTACAATTTAAATACCTTAACGAGGAACAATTGGAGGGCAAGTCTGGTGCCAGCAGCCGCGGTAATTCCAGCTCCAATAGCGTATATTAAAGTTGTTGCAGTTAAAAAGCTCATAGTTGAACCTTGGGCCTGGCTGGCCGGTCCGCCTCACCGCGTGTACTGGTCCGGCCGGGCCTTTCCTTCTGGGGATCCGCATGCCCTTCACTGGGTGTGTCGGGGAACCAGGACTTTTACTTTGAAAAAATTAGAGTGTTCAAAGCAGGCCTTTGCTCGAATACATTAGCATGGAATAATAGAATAGGACGTGCGGTCCTATTTTGTTGGTTTCTAGGACCGCCGTAATGATTAATAGGGATAGTCGGGGGCATCAGTATTCAATTGTCAGAGGTGAAATTCTTGGATTTATTGAAGACTAACTACTGCGAAAGCATTTGCCAAGGATGTTTTCATTAATCAGTGAACGAAAGTTAGGGGATCGAAGACGATCAGATACCGTCGTAGTCTTAACCGTAAACTATGCCGACTAGGGATCGGGCGATGTTACTATTTTGACTCGCTCGGCACCTTACGAGAAATCAAAGTCTTTGGGTTCTGGGGGGAGTATGGTCGCAAGGCTGAAACTTAAAGAAATTGACGGAAGGGCACCACCAGGCGTGGAGCCTGCGGCTTAATTTGACTCAACACGG

>Acaer-29-C08     Uncultured marine eukaryote clone Acaer-29-C08 18S small subunit ribosomalRNA gene, partial sequence
AGCAGGCGCGTAAATTGCCCAATCCCGACACGGGGAGGTAGTGACAATAAATACTGATACAGGGCTCTTTCGAGTCTTGTAATTGGAATGAGTACAATTTAAATACCTTAACGAGGAACAATTGGAGGGCAAGTCTGGTGCCAGCAGCCGCGGTAATTCCAGCTCCAATAGCGTATATTAAAGTTGTTGCAGTTAAAAAGCTCGTAGTTGAACCTTGGGCCTGGCTGGCCGGTCCGCCTCACCGCGTGTACTGGTCCGGCCGGGCCTTTCCTTCTGGGGATCCGCATGCCCTTCACTGGGTGTGTCGGGGAACCAGGACTTTTACTTTGAAAAAATTAGAGTGTTCAAAGCAGGCCTTTGCTCGAATACATTAGCATGGAATAATAGAATAGGACGTGCGGTCCTATTTTGTTGGTTTCTAGGACCGCCGTAATGATTAATAGGGATAGTCGGGGGCATCAGTATTCAATTGTCAGAGGTGAAATTCTTGGATTTATTGAAGACTAACTACTGCGAAAGCATTTGCCAAGGATGTTTTCATTAATCAGTGAACGAAAGTTAGGGGATCGAAGACGATCAGATACCGTCGTAGTCTTAACCGTAAACTATGCCGACTAGGGATCGGGCGATGTTATTATTTTGACTCGCTCGGCACCTTACGAGAAATCAAAGTCTTTGGGTTCTGGGGGGAGTATGGTCGCAAGGCTGAAACTTAAAGAAATTGACGGAAGGGCACCACCAGGCGTGGAGCCTGCGGCTTAATTTGACTCAACACGG
>Acaer-29-C09     Uncultured marine eukaryote clone Acaer-29-C09 18S small subunit ribosomalRNA gene, partial sequence
AGCAGGCGCGCAAATTGCCCAATCTCGACACGGGGAGGTAGTGACAATAAATAACAATATGGGGCTCTTTTGGGTCTCATAATTGGAATGAGTACAATTTAAATCTCTTAACGAGGAACAATTGGAGGGCAAGTCTGGTGCCAGCAGCCGCGGTAATTCCAGCTCCAATAGCGTATATTAAAGTTGTTGCAGTTAAAAAGCTCGTAGTTGAACTTCAGACCTGGCCGGGCGGTCTGCCTAACGGTATGTACTGTCTGGCTGGGTCTTACCTCTTGGTGAGCCGGCATGCCCTTCACTGGGTGTGTCGGGGAACCAGGACTTTTACCTTGAGAAAATTAGAGTGTTCAAAGCAGGCCTATGCCCGAATACATTAGCATGGAATAATAAAATAGGACGTGCGGTTCTATTTTGTTGGTTTCTAGAGTCGCCGTAATGATTAATAGGGATAGTTGGGGGCATTAGTATTCAGTTGCTAGAGGTGAAATTCTTGGATTTACTGAAGACTAACTATTGCGAAAGCATTTGCCAAGGATGTTTTCATTAATCAAGAACGAAGGTTAGGGGATCGAAAACGATCAGATACCGTTGTAGTCTTAACAGTAAACTATGCCGACTAGGGATCGGGCGATCTCAATCTTATGTGCCGCTCGGCACCTTACGAGAAATCAAAGTCTTTGGGTTCTGGGGGGAGTATGGTCGCAAGGCTGAAACTTAAAGGAATTGACGGAAGGGCACCACCAGGAGTGGAGCCTGCGGCTTAATTTGACTCAACACGG

>Acaer-29-C10     Uncultured marine eukaryote clone Acaer-29-C10 18S small subunit ribosomalRNA gene, partial sequence
AGCAGGCGCGCAAATTGCCCAATCTCGACTCGGGGAGGTAGTGACGAAAAATAACAATTCAAGACTCGAAACGAGGCCTTGAAGTTGGAATGAGTACACTTTAAAATTTTTAACGAGTATCTATTGGAGGGCAAGTCTGGTGCCAGCAGCCGCGGTAATTCCAGCTCCAATAGCGTATACTAAAGTTGTTGCGGTTAAAAAGCTCGTAGTTGGATCTATGAATGTGAACGCGAGGTCGCTTTATTGAGTGAACTTTGTGGCGCATTCTTCCCTTTGGTCGGTGTGTTCGTGCTCTTAATTGAGTGCGACATGCTACCAGAAATTTTACCTTGAAAAAATTAGAGTGTTCAAAGCAGACCTTTTTGTGTCTGAATATTCGTGCATGGAATAATAAAATATGAATTCGGTTCTATTTTATTGGTTTTCGGAACTCGAGTTAATGATTAAGAGGGACAGACGGGGGCATCCGTACTCTGCCGTTAGAGGTGAAATTCTTGGATCGGCGGAAGACGCGCAACTGCGAAAGCATTTGCCAAGAATGTTTTCTTTAATCAAGAACGATAGTCGGAGGTTCGAAGACGATCAGATACCGTCCTAGTTTCGACTGTAAACTATGCCAGCTAACGATCAGACAGCGTTCTCTACGACTTGTCTGGCAGTTTCCGGGAAACCAAAGCTTTTGGGTTCCGGGGGAAGTATGGTTGCAAAGCTGAAACTTAaAGGAATTGACGGAAGGGCACCACCAGGAGTGGAGCCTGCGGCTTAATTTGACTCAACACGG

>Acaer-29-C11     Uncultured marine eukaryote clone Acaer-29-C11 18S small subunit ribosomalRNA gene, partial sequence
AGCAGGCGCGTAAATTGCCCAATCTTCAATCCTGAGGGAGGTAATGACAAGAAATAACGAATCAGTGCATCATTGCTCTGCATTCGGAATGAGCGCAACCTAAACACTCTGACGAGTAACTATTGGAGGGCAAGTCTGGTGCCAGCAGCCGCGGTAATTCCAGCTCCAATGGCATATACGAATTTTGCTGCAGTTAAAACGCTCGTAGTCGAAATAATGCACAACAGTGTTGTGTCCTTCCGTACGACAGCAATGTTTGTCGGTTGGATGCTTCCGTTGCGTGCCTGCTTTTATGCGGGTGAGACTTTACTGTCTCCTTGCCTTGAGCAAATCAGAGTTCTCAAACCAAATCATGTGATTTTGAATGAGTAAGCATGGGATAATAAGTACCATGGGTCTTATTGGTAACAATACGATACATGATTAATAGGGACAATCGGGGGCATTAGTATTGGATGGCGAGAGGTGAAATTCTTAGACCCATTCAAGACTAACTACTGCGAAAGCATCTGCCAAGGGTGTTTTCATTGATCAAGAGCGAAGGTGAGGGGATCGAAGACGATCAGATACCGTCGTAGTCCTCACCGTAAACGATGCCGACCATTTTACGGGTTTGCACATACATCTTCACAAACTCGTGAACCGTTAGAAATAGCGAGTCCCTAGGTTCTGGGGGGAGTATGGTCGCAAGACTGAAACTTAAAGGAATTGACGGAAGAGCACCACCAGGGGTGGAGCTTGCGGCTTAATTTGACTCAACACGG
>Acaer-29-C12     Uncultured marine eukaryote clone Acaer-29-C12 18S small subunit ribosomalRNA gene, partial sequence 
AGCAGGCGCGCAAATTGCCCAATCCCGACACGGGGAGGTAGTGACAATAAATACTGATACGGGGCTCTTTTGGGTCTCGTAATTGGAATGAGTACAATCTAAATCCCTTAACGAGGAACAATTGGAGGGCAAGTCTGGTGCCAGCAGCCGCGGTAATTCCAGCTCCAATAGCGTATATTAAAGTTGTTGCAGTTAAAAAGCTCGTAGTTGAACCTTGGGTCTGGCTGACCGGTCCGCCTCACCGCGAGTACTGGTTCGGCTGGACCTTTCCTTCTGGGGAACCTCATGGCCTTCACTGGCTGTGGGGGGAACCAGGACTTTTACTGTGAAAAAATTAGAGTGTTCAAAGCAGGCCTTTGCTCGAATACATTAGCATGGAATAATAGAATAGGACGTGCGGTTCTATTTTGTTGGTTTCTAGGACCGCCGTAATGATTAATAGGGATAGTCGGGGGCGTCAGTATTCAGCTGTCAGAGGTGAAATTCTTGGATTTGCTGAAGACTAACTACTGCGAAAGCATTCGCCAAGGATGTTTTCATTAATCAGGGAACGAAAGTTAGGGGATCGAAGACGATCAGATACCGTCGTAGTCTTAACCATAAACTATGCCGACTAGGGATCGGGCGGTGTTTCTATAATGACCCGCTCGGCACCTTACGAGAAATCAAAGTTTTTGGGTTCTGGGGGGGAGTATGGTCGCAAGGCTGAAACTTAAAGAAATTGACGGAAGGGCACCACCAGGCGTGGAGCCTGCGGCTTAATTTGACTCAACACGG

>Acaer-33-C01     Uncultured marine eukaryote clone Acaer-33-C01 18S small subunit ribosomalRNA gene, partial sequence
GAGGTAGTGACAATAAATAACAATGCCGGGCCTTTCAAGGTCTGGCAATTGGAATGAGAACAATTTAAACCCCTTATCGAGGACCCATTGGAGGGCAAGTCTGGTGCCAGCAGCCGCGGTAATTCCAGCTCCAATAGCGTATATTAAAGTTGTTGCAGTTAAAAAGCTCGTAGTTGGATTTGTGGTTGATTTGTCCGGTCCGACGCATATTTGTGTGTGGGTACGTGGATGGGTCGTCCATCGTTGGGTGGAATCTGTGTGGCATTAGGTTGTCGTGCAGGGGATGCCCATCTTTTACTGTGAAAAAATTAGAGTGTTCAAAGCAGGCTTATGCCGTTGAATATATTAGCATGGAATAATGAGATAGGACCTTGGTACTATTTTGTTGGTTTGCGCACCGAGGTAATGATTAATAGGGACAGTTGGGGGTATTCGTATTCCATTGTCAGAGGTGAAATTCTTGGATTTTTGGAAGACGAACTACTGCGAAAGCATTTACCAAGGATGTTTTCATTAATCAAGAACGAAAGTTAGGGGATCGAAGATGATTAGATACCATCGTAGTCTTAACCATAAACTATGCCGACAAGGGATTGGCGGTCGTTGTATTGACCTCGTCAGCACCTTATGAGAAATCACAAGTCTTTGGGTTCCGGGGGGAGTATGGTCGCAAGGCTGAAACTTAAAGAAATTGACGGAAGGGCACCACCAGGAGTGGAGCCTGCGGCTTAATTTGACTCAACACGG
>Acaer-33-C02     Uncultured marine eukaryote clone Acaer-33-C02 18S small subunit ribosomalRNA gene, partial sequence
GAGGTAGTGACAATAAATAACAATGTCGGGCTTTTCTAAGTCTGACAATTGGAATGAGAACAATTTAAATCCCTTATCGAGGATCAATTGGAGGGCAAGTCTGGTGCCAGCAGCCGCGGTAATTCCAGCTCCAATAGCGTATACTAAAGTTGTTGCAGTTAAAAAGCTCGTAGTTGAATTTCTGGTCTCGAGACGCGGCCAGCCTCAAGGGGCGATGCTGTGGATCGGGACCATCCTCGAGGAGAACATATCTGTCATTGAGTTGATGGGTATGGGACCCTCGTCATTTACTGTGAGCAAAATAGAGTGTTCAAAGCAGGCTTACGCCGTTGAATACATTAGCATGGAATAATAAGATAGGACCTTGGTCTATTTTGTTGGCTATACTCCGAGGTAATGATTAATAGGGACAGTTGGGGGTATTCGTATTCAATTGTCAGAGGTGAAATTCTTGGATTTATGGAAGACGAACTACTGCGAAAGCATTTACCAAGGATGTTTTCATTAATCAAGAACGAAAGTTAGGGGATCGAAGATGATTAGATACCATCGTAGTCTTAACCATAAACTATGCCGACTAGGGATTGGTGGGTGTTATTAGCGACTCCATCAGCACCTTATGAGAAATCAAAGTCTTTGGGTTCCGGGGGGAGTATGGTCGCAAGGCTGAAACTTAAAGAAATTGACGGAAGGGCACCACCAGGAGTGGAGCCTGCGGCTTAATTTGACTCAACACGG
>Acaer-33-C03     Uncultured marine eukaryote clone Acaer-33-C03 18S small subunit ribosomalRNA gene, partial sequence
GAGGTAGTGACAAGCAATAACAATATGGGGCATCCATGTCTTGTAATTGGAATGAGCTAACTCCAAACATGTTGGTGAGTATCAATTGGAGGGCAAGTCTGGTGCCAGCAGCCGCGGTAATTCCAGCTCCAATAGCGTATATTAAAGCTGTTGCGGTTAAAAAGCTCGTAGTTGGATTTCTGTCAAGGACAACTGGTCCGCCCTCCGGGTGAGCACATAGTTTGGTCTTGGCATCTTGCTGGAAACTGTTGCTGCGCTTGGTTGTGTGGTGCAGCTTTCAGCACTTTCACTTTGAGGAAATTGGAGTGTTTCAAGCAGGCACATGCCTTTGGACACAGTAGCATGGAATAATTAGATTGGGCTTTTGCTCCAACTTGTTGGTTCCTGGAGCTGAGGTGAGAATCAATGGGGATTGTTGGGGGCATCCGAATTTAGCCGTCAGAGGTGAAATTCTTGGATCTGCTAAAGACGGACAACTGCGAAAGCGTTTGCCCAGGATGTTTTCATTGATCAAGAACGAAAGTTAGGGGATCGAAGACGATCAGATACCGTCCTAGTCTTAACCATAAACTATGCCAACTAGGGATTGGTGGTCGTTAGTTGCACGACCCCATCAGCACCTGATGAGAAATCAAAGTCTTTGGGTTCTGGGGGGAGTATGGTCGCAAGGCTGAAACTTAAAGGAATTGACGGAAGGGCACCACCAGGAGTGGAGCCTGCGGCTTAATTTGACTCAACACGG

>Acaer-33-C05     Uncultured marine eukaryote clone Acaer-33-C05 18S small subunit ribosomalRNA gene, partial sequence
GAGGTAGTGACAAGAAATAACAATACAGGGCATCCATGTCTTGTAATTGGAATGAATGTGATTTAAACCCCTTTGTGAGTATCAATTGGAGGGCAAGTCTGGTGCCAGCAGCCGCGGTAATTCCAGCTCCAATAGCGTATATTAAAGTTGTTGCGGTTAAAAAGCTCGTAGTTGGATTTCTGCCGAGGACGACCGGTCCGCCTTTCGGGTGAGCATCTGGCTCGGCTTGGGCATATTCTTGGAGAACGTTCCTGCACTTGACTGTGCGGTGCGGTAGCCAAGAGCTTTACTTTGAGGAAATTAGAGTGTTCTAAGCAGGCAGATGCCTTGAATACATTAGCATGGAATAATGATGTAGGACTTCGGTTCTATTTTGTTGGTTTCTAGAGCTGAGGTAATGATTAATAGGGATGGTTGGGGGCATTCGTATTTAATTGTCAGAGGTGAAATTCTTGGATCTGTTAAAGACGGACGACTGCGATAGCATTTGCCAAGGATGTTTTCATTGATCAAGAACGAAAGTTAGGGGATCGAAGACGATCAGATACCGTCGTAGTCTTAACCATAAACCATGCCGACTAGAGATTGGAGGTCGTTTTCCACACGACCCCTTCAGCACCTTATGAGAAATCAAAGTCTTTGGGTTCCGGGGGGAGTATGGTCGCAAGGCTGAAACTTAAAGGAATTGACGGAAGGGCACCACCAGGAGTGGAGCCTGCGGCTTAATTTGACTCAACACGG

>Acaer-33-C06     Uncultured marine eukaryote clone Acaer-33-C06 18S small subunit ribosomalRNA gene, partial sequence
GAGGTAGTGACAAGAAATAACAACATAGATATTTTATTTATGATTGGAATGAGAGGATCCTAAACGATTCCTCGAGAACCCATTGGAGGGCAAGTCTGGTGCCAGCAGCCGCGGTAATTCCAGCTCCAATAGCGTATATTAAAGTTGCTGCAGTTAAAACGCTCGTAGTTGTTGTCCAACTATACGCTTCATTGCATTTGCTATTGAAGTAATTAGTTTAGCTGAGACTTCGTTTCGGCCAAAACCTTGAGGAAAGATTAGTGTTCCAAGCAGTTAATTTTGTCCTCCCCAGCATGGTATTCAACCCAACCGACGAGAGCCGCAAGGCCCTCATCAAACTAAATAGAAATTCAAGGAGGTATACGTACTTTAATGTCAGAGGTGAAATTCCTAGATTTTTAAAAGACGGTCAGTTGCGAAAGCGTTCACCAAGCGACTCTTCTTTGATCAAGAACGAAAGTTGGGGGATTGAAGACGATCAGATACCGTCGTAATCTCAGCCGTAAACTATGCCGACTTGTCGCGGGCAGGTTCTTTCTTCTAACCTGTCGTCGACTTTTGAGAAATCAAAGTTTTTGGGCTCTGGGGGGAGTATGATTGCAAGATTGAAACTTAAAGGAATTGACGGAAGGGCACCACCAGGAGTGGAGCTTGCGGCTTAATTTGACTCAACACGG

>Acaer-33-C07     Uncultured marine eukaryote clone Acaer-33-C07 18S small subunit ribosomalRNA gene, partial sequence
GAGGTAGTGACAATAAATAACAATGCCGGGCCATCATTGGTCTGGCAATTGGAATGAGAACAATTTAAATCCCTTATCGAGGATCAATTGGAGGGCAAGTCTGGTGCCAGCAGCCGCGGTAATTCCAGCTCCAATAGCGTATATTAAAGTTGTTGCAGTTAAAAAGCTCGTAGTTGGATTTGTGGCGTACGGTGTGTTCCGGGCACTTGTTGTCTGAGTAACCTGCTGTTGCCATCCTTGGGTGGAACCTGTGTGGCATTAGGTTGTCGTGCAGGGGATGCCCATCATTTACTGTGAAAAAATTAGAGTGTTCAAAGCAGGCTTATGCCGTTGAATATATTAGCATGGAATAATGAGATAGGACTTTTTTGCTATTTTGTTGGTTTGCGCAAAGAGGTAATGATTAATAGGGACAGTTGGGGGTATTCGTATTCCATTGTCAGAGGTGAAATTCTTGGATTTTTGGAAGACGAACTACTGCGAAAGCATTTACCAAGGATGTTTTCATTAATCAAGAACGAAAGTTAGGGGATCGAAGATGATTAGATACCATCGTAGTCTTAACCATAAACTATGCCGACAAGGGATTGGCGGTCGTTGTATTGACCTCGTCAGCACCTTATGAGAAATCACAAGTCTTTGGGTTCCGGGGGGAGTATGGTCGCAAGGCTGAAACTTAAAGAAATTGACGGAAGGGCACCACCAGGAGTGGAGCCTGCGGCTTAATTTGACTCAACACGG


>Acaer-33-C09     Uncultured marine eukaryote clone Acaer-33-C09 18S small subunit ribosomalRNA gene, partial sequence
GAGGTAGTGACAATAAATACTGATACGGGGCTCTTTTGGGTCTCGTAATTGGAATGAGTACAATCTAAATCCCTTAACGAGGAACAATTGGAGGGCAAGTCTGGTGCCAGCAGCCGCGGTAATTCCAGCTCCAATAGCGTATATTAAAGTTGTTGCAGTTAAAAAGCTCGTAGTTGAACCTTGGGTCTGGCTGGCCGGTCCGCCTCACCGCGAGTACTGGTCCGGCTGGACCTTTCCTTCTGGGGAACCTCATGGCCTTCACTGGCTGTGGGGGGAACCAGGACTTTTACTGTGAAAAAATTAGAGTGTTCAAAGCAGGCCTTTGCTCGAATACATTAGCATGGAATAATAGAATAGGACGTGCGGTTCTATTTTGTTGGTTTCTAGGACCGCCGTAATGATTAATAGGGATAGTCGGGGGCGTCAGTATTCAGCTGTCAGAGGCGAAATTCTTGGATTTGCTGAAGACTAACTACTGCGAAAGCATTCGCCAAGGATGTTTTCATTAATCAGGGAACGAAAGTTAGGGGATCGAAGACGATCAGATACCGTCGTAGTCTTAACCATAAACTATGCCGACTAGGGATCGGGCGGTGTTTCTATAATGACCCGCTCGGCACCTTACTAGAAATCAAAGTTTTTGGGTTCTGGGGGGAGTATGGTCGCAAGGCTGAAACTTAAAGAAATTGACGGAAGGGCACCACAAGGCGTGGAGCCTGCGGCTTAATTTGACTCAACACGG

>Acaer-33-C10     Uncultured marine eukaryote clone Acaer-33-C10 18S small subunit ribosomalRNA gene, partial sequence
GAGGTAGTGACGAAAAATAACAATTCAAGACTCGAAACGAGGCCTTGAAGTTGGAATGAGTACACTTTAAAACTTTTAACGAGTATCTATTGGAGGGCAAGTCTGGTGCCAGCAGCCGCGGTAATTCCAGCTCCAATAGCGTATACTAAAGTTGTTGCGGTTAAAAAGCTCGTAGTTGGATCTTGGAGTGTGAGTGAATGGTCGATCGAAAGATTGTACTGTTCGGCACACTCTTCTCTTCGGTTGCGTGTGTAGTGCCCTTAACTGAGTGCTGCACTCGACCGAAATTTTTACCTTGAAAAAATTAGAGTGTTCAAAGCAGACCTGATTATGTCTGAATATTCGTGCATGGAATAATAAAATAAGAACTTGGTTCTATTTTATTGGTTTTCGGAACTCGAGTTAATGATTAAGAGGGACAGACGGGGGCATCCGTACTCTGCCGTTAGAGGTGAAATTCTTGGATCGGCGGAAGACGCGCAACTGCGAAAGCATTTGCCAAGAATGTTTTCTTTAATCAAGAACGAGAGTCGGAGGTTCGAAGACGATCAGATACCGTCCTAGTTTCGACTGTAAACTATGCCAGCTAACGATCAGACAGCGTTCTCTACGACTTGTCTGGCAGTTTCCGGGAAACCAAAGCTTTTGGGTTCCGGGGGAAGTATGGTTGCAAAGCTGAAACTTAAAGGAATTGACGGAAGGGCACCACCAGGAGTGGAGCCTGCGGCTTAATTTGACTCAACACGG
>Acaer-33-C11     Uncultured marine eukaryote clone Acaer-33-C11 18S small subunit ribosomalRNA gene, partial sequence
GAGGTAGTGACAAGAAATAACGATACGGGGTCTTTACAGGTCTCGCAATTGGAATGAGTACAATTTAAATCCTTTAACGAGGATCAATTGGGGGGCAAGTCTGGTGCCAGCAGCCGCGGTAATTCCAGCTCCAATAGCGTATATTAAAGTTGTTGCAGTTAAAAAGCTCGTAGTTGGATTTCGGACTGGTGTAGCACGGTCTGCCGCAAGGTTTGTTTACTGTGTTGCGCTGTCTTCTTCTTAAAATCCTGTTGTGCACTTGACTGTGTGCAGCCAGTGAGTTTAAGACGTTTACTTTGAAAAAATTAGAGTGTTCAAAGCAGGCATGCGATTTTGCCCGAATACATGAGCATGGAATAATGGAATAGGACTACGGTCTTATTTTGTTGGTTTCTGAGACCGAAGTAATGATTAAGAGGGACAATTGGGGGCATCCGTATTTCGTTGTCAGAGGTGAAATTCTTGGATTTACGAAAGACGAACAACTGCGAAAGCATTTGCCAAGAGTGTTTTCATTAATCAAGAACGAAAGTTAGAGGATCGAAGACGATCAGATACCGTCCTAGTTCTAACCATAAACGATGTCGACTAGGGATTGGCAGGCGTTATTATTTCACATACGACCCTGTCAGCACCTTACGGGAAACCAAAGTCTTTGGATTCCGGGGGAAGTATGGTTGCAAAACTGAAACTTAAAGGAATTGACGGAAGGGCACCACCAGGAGTGGAGCCTGCGGCTTAATTTGACTCAACACGG

>Acaer-35-C01     Uncultured marine eukaryote clone Acaer-35-C01 18S small subunit ribosomalRNA gene, partial sequence 
TGCAGGCGCGTAAATTGCCCAATCTCGGCACGGGGAGGTAGTGACGAAAAATAACGATGCGAGACTCATCCGAGGCCTCGCAATCGGAATGAGTACACTTTAAATCCTTTAACGAGGATCTATTGGAGGGCAAGTCTGGTGCCAGCAGCCGCGGTAATTCCAGCTCCAATAGCGTATATTAAAGTTGTTGCGGTTAAAAAGCTCGTAGTTGGATTTCAGTTCTGGACTGACGGTTCACCGCCCGGTGCACACTGTCACGCTCCGAACAGCCGTGACGCGCCGCTGGCTCGCACGGGGTGCTCTTCATCGAGTGTCCCGCGTGGCCGGCAGAGTTTACTTTGAAAAAATTAGAGTGCTCAAAGCAGGCTACACTTATGGCCTGAATGCCTATGCATGGAATAATGGAATAGGACCTCGGTTCTATTTTGTCGGTTTTCTGAACCCGAGGTAATGACTAATAGGAACAGGCGGGGGCATTCGTATTGCGACGCTAGAGGTGAAATTCTTGGACCGTCGCAAGACGAACTACTGCGAAAGCATTTGCCAAGGATGTTTTCATTAATCAAGAACGAAAGTTAGAGGTTCGAAGGCGATCAGATACCGCCCTAGTTCTAACCCTAAACGATGCTGACCAGCGATCCGCCGGCGTTATTCCCATGACCCGGCGGGCAGCTTCCGGGAAACCAAAGTCTTTGGGTTCCGGGGGAAGTATGGTTGCAAAGCTGAAACTTAAAGGAATTGACGGAAGGGCACCACCAGGAGTGGAGCCTGCGGCTTAATTTGACTCAACACGG

>Acaer-35-C02     Uncultured marine eukaryote clone Acaer-35-C02 18S small subunit ribosomalRNA gene, partial sequence
AGCAGGCGCGAAAATTGCCCAATCTCGGCACGGGGAGGTAGTGACGATCAATAACGATGCGGGACTCTGACGAGGCTCCGTAATCGGAATGGGCGTAGTTTAAATCCTTCGACGAGGATCAAGTGGAGGGCAAGTCTGGTGCCAGCAGCCGCGGTAATTCCAGCTCCACTAGCGTATATTAAAGTTGCTGCAGTTAAAAAGCTCGTAGTCGGATCTCGGGATCGTGTCGGCGTTCTCGTGGTTTCTCCTGCGGTTCTGCCGTTGGGAGTTTCCGCGGGTCGTCGGCCCTGGCGGCTAGGTCCCCACCTGATGGTGGGGTTCCACCTGGCTCGTCCAGCCCGCCGTCGCGTTTGGGCGGGTGTCCTTAATTGGATGCCCGCTCTCGAACGTGGCCCGTTTACCTTGAACAAATCGGAGTGCTCAAAGCAGGCTCTACGTCGCTCGAACGGTAGCGCATGGAATAATGGAAGAGGACCGGCTTCCGCTTCTGTTGGTCTCACGGAGGCAGGTAATGATCAAGAGGGACGGACGGGGGCGGAGGTATGGCTCGGCGAGAGGTGAAATTCTTGGACCCTAGCCAGACCCTCGAGAGCGAAAGCATCCGCCAAGGATGTTTCCATTGATCAAGAACGAAAGTCGCGGGATCGAACGGGATTAGATACCCCGGTAGTCGCGACCGTAAACGATGCCAACCGGGAATTCGGCGGCGTTACTTCCATGACCCGTCGAGCGCCCGACCCGGGAAACCGAGAGTCTTTGGGTTCCGGGGGGAGTATGGTTGCAAAGCTGAAACTTAAAGGAATTGACGGAAGGGCACCACCAGGAGTGGAGCCTGCGGCTTAATTTGACTCAACACGG

>Acaer-35-C03     Uncultured marine eukaryote clone Acaer-35-C03 18S small subunit ribosomalRNA gene, partial sequence
AGCAGGCGCGTAAATTGCCCAATCCCGGCACGGGGAGGTAGTGACGATCAATAACGATGCGGGACTCTGACGAGGCTCCGTAATCGGAATGGGCGTAGTTTAAATCCTTCGACGAGGATCAAGTGGAGGGCAAGTCTGGTGCCAGCAGCCGCGGTAATTCCAGCTCCAATAGCGTATATTAAAGTTGTTGCAGTTAAAAAGCTCGTAGTTGGATTTGTGGTTGAGGTGGCCGGCCCTCACTATGTGTGGTGCTTGGCTGTCCTCGTCCATCCTTGGGTGGAACTGGTGTGGCATTAAGTTGTCGTGTCAGGGATGCCCATCATTTACTGTGAAAAAATTAGAGTGTTCAAAGCAGGCTTACGCCGCTGAATATATTAGCATGGAATAATGAGATAGGACCTTGGTACTATTTTGTTGGTTTGCGCACCGAGGTAATGATTAATAGGGACAGTTGGGGGTATTCGTATTCCATTGTCAGAGGTGAAATTCTTGGATTTCTGGAAGACGAACTACTGCGAAAGCATTTACCAAGGATGTTTTCATTAATCAAGAACGAAAGTTAGGGGATCGAAGATGATTAGATACCATCGTAGTCTTAACCATAAACTATGCCGACAAGGGATTGGCGGGCGTTGTATTGACTCCGTCAGCACCTTATGAGAAATCACAAGTCTTTGGGTTCCGGGGGGAGTATGGTCGCAAGGCTGAAACTTAAAGAAATTGACGGAAGGGCACCACCAGGAGTGGAGCCTGCGGCTTAATTTGACTCAACACGG

>Acaer-35-C04     Uncultured marine eukaryote clone Acaer-35-C04 18S small subunit ribosomalRNA gene, partial sequence
AGCAGGCGCGAAAATTGCCCAATCTCCGATCGGAGAGGTAGTGACGAAAAATACAGAGGCGGGACCTGTTACGGGCCTCCGACATCTGAATGAGTACATTTTAAATCCTTTAACGAGGAACAACTGGAGGGCAAGTCTGGTGCCAGCAGCCGCGGTAACTCCAGCTCCAGAAGCGTATATTAAAGTTGTTGCAGTTAAAAAGCTCGTAGTTGGATCTGGGTGTCATGGCTATTCTCTGTGGTTTGCTTCAGTCACCGCAATGGTGATCTTGTTGCTTCCCGGTGGTTTAGTCGTGTTACCTTTCTGCCGTGTCTATGTGAATGGGTGCTGGCTTCGGCTGGCATACTTGCGGTTGATATTGATTTATCGGCCGGAGTGGACGGCAAGTTTACTTTGAACAAATTTGAGTGCTCAAAGCAGGCCATCGTGCCTGAAAAGTCTTGCATGGAATAATGGAATAGGACTTCGGTTCTATTTTGTTGGTTTTCGGATCCGAAGTAATGGTTAAGAGGGACAAACGGGGGCATTTGTATGGCGGCGTTAGAGGTGAAATTCTTGGATCGTCGCCAGACAAACTAAAGCGAAAGCATTTGCCAAGGATGTTTTCGTTAATCAGGAGCGAAAGTCAGAGGATCGAAGACGATCAGATACCGTCCTAGTTCTGACCATAAACGATGCCAACTGACGATCCGCGTTAAGCCATTGCGGCTTCGCGGGCAGTCCCCGGGAAACCTTTAAGTCTTTGGGCTCCGGGGGAAGTATGGTTGCAAAGCTGAACTTAAAGGAtTGACGGAGGCACcACcAGAGTgGAGCcTGCGCTTATTTGACTCACACGG

>Acaer-35-C05     Uncultured marine eukaryote clone Acaer-35-C05 18S small subunit ribosomalRNA gene, partial sequence
AGTAGGCGCGCAAATTGCCCAATCTTGACACAGGGAGGTAGTGACAATAAATAACAATGCCGGGCCTTTCAAGGTCTGGCAATTGGAATGAGAACAATTTAAACCCCTTATCGAGGACCCATTGGAGGGCAAGTCTGGTGCCAGCAGCCGCGGTAATTCCAGCTCCAATAGCGTATATTAAAGTTGTTGCAGTTAAAAAGCTCGTAGTTGGATTTGTGGTTGATTTGTCCGGTCCGACGCATATTTGTGTGTGGGTACGTGGATGGGTCGTCCATCGTTGGGTGGAATCTGTGTGGCATTAGGTTGTCGTGCAGGGGATGCCCATCTTTTACTGTGAAAAAATTAGAGTGTTCAAAGCAGGCTTATGCCGTTGAATATATTAGCATGGAATAATGAGATAGGACCTTGGTACTATTTTGTTGGTTTGCGCACCGAGGTAATGATTAATAGGGACAGTTGGGGGTATTCGTATTCCATTGTCAGAGGTGAAATTCTTGGATTTTTGGAAGACGAACTACTGCGAAAGCATTTACCAAGGATGTTTTCATTAATCAAGAACGAAAGTTAGGGGATCGAAGATGATTAGATACCATCGTAGTCTTAACCATAAACTATGCCGACAAGGGATTGGCGGTCGTTGTATTGACCTCGTCAGCACCTTATGAGAAATCACAAGTCTTTGGGTTCCGGGGGGAGTATGGTCGCAAGGCTGAAACTTAAAGAAATTGACGGAAGGGCACCACCAGGAGTGGAGCCTGCGGCTTAATTTGACTCAACACGG
>Acaer-35-C07     Uncultured marine eukaryote clone Acaer-35-C07 18S small subunit ribosomalRNA gene, partial sequence
AGCAGGCGCGTAAATTGCCCAATCTCGGCACGGGGAGGTAGTGACGATCAATAACGATGCGGGACTCTGACGAGGCTCCGTAATCGGAATGGGCGTAGTTTAAATCCTTCGACGAGGATCAAGTGGAGGGCAAGTCTGGTGCCAGCAGCCGCGGTAATTCCAGCTCCAATAGCGTATATTAAAGTTGTTGCAGTTAAAAAGCTCGTAGTTGGATTTGTGGCTTACGGTGTGTTCCGGGCACTTGTTGTCTGAGTAACCTGCTGTTGCCATCCTTGGGTGGAACCTGTGTGGCATTAGGTTGTCGTGCAGGGGATGCCCATCATTTACTGTGAAAAAATTAGAGTGTTCAAAGCAGGCTTATGCCGTTGAATATATTAGCATGGAATAATGAGATAGGACTTTTTTGCTATTTTGTTGGTTTGCGCAAAGAGGTAATGATTAATAGGGACAGTTGGGGGTATTCGTATTCCATTGTCAGAGGTGAAATTCTTGGATTTTTGGAAGACGAACTACTGCGAAAGCATTTACCAAGGATGTTTTCATTAATCAAGAACGAAAGTTAGGGGATCGAAGATGATTAGATACCATCGTAGTCTTAACCATAAACTATGCCGACAAGGGATTGGTGGAGTCTCGTTATGTCTCCATCAGCACCTTATGAGAAATCACAAGTCTTTGGGTTCCGGGGGGAGTATGGTCGCAAGGCTGAAACTTAAAGAAATTGACGGAAGGGCACCACCAGGAGTGGAGCCTGCGGCTTAATTTGACTCAACACGG
>Acaer-35-C08     Uncultured marine eukaryote clone Acaer-35-C08 18S small subunit ribosomalRNA gene, partial sequence
ATCAGGCGCGCAAATTGCCCAATCCTGACACAGGGAGGTAGTGACAAAAAATAACAATGCCGGGGCTATGCTTTGGCAATTGGAATGAGGACAGCTTAAATCCTTTATCGAGGATCAATTGGAGGGCAAGTCTGGTGCCAGCAGCCGCGGTAATTCCAGCTCCAATAGCGTATTCTAAAGTTGTTGCAGTTAAAACGCTCGTAGTTGAAGTGGAGACTTGGGTCTCTCCTTGGGTAGGGGGTTGTTGACAAGTTTGATAGCCGACCAGCCCATCATTTACTGTGAGCAAACTAGAGTGTTCAAAGCAGGCTTAGGCCGTTGAATACATTAGCATGGAATAATAAGATACGACCTGTAGTATTTTGTTGGTTTAGACTGTAGGTAATGGTTGATAGGGACAGTTGGGGGTATTCGTATTCAGTCGTTAGAGGTGAAATTCTTAGATCGACGGAAGACGGACGACTGCGAAAGCATTTACCAAGGATGTTTTCATTAATCAAGAGCGAAAGTAAGGGGATCGAAGATGATTAGATACCATCGTAGTCTTTACCGTAAACGTTGCCGACTAGGGATTGGAGTGTTTGATGTTTTAAACCTTCAGCACCTTAGAGAAATCAAGGTCTTTGGGTTCCGGGGGGAGTATGGTCGCAAGGCTGAAACTTGAAGAAATTGACGGAAGGGCACCACCAGGAGTGGAGCCTGCGGCTTAATTTGACTCAACACGG
>Acaer-35-C09     Uncultured marine eukaryote clone Acaer-35-C09 18S small subunit ribosomalRNA gene, partial sequence
AGCAGGCGCGTAAATTACCCAATCCTAATGCAGGGAGGTAGTGACAATAAATACTGACGCTGGACTCTACGAGTCTGGTAAAGAATGAGAACAGTTTAAAACCCTTATCGAGGACCCATTGGAGGGCAAGTCTGGTGCCAGCAGCCGCGGTAATTCCAGCTCCAATAGCGTATATTAAAGTTGTTGCAGTTAAAAAGCTCGTAGTTGAATTTCGGATCGCCACTCCCGCCACTTCATTGTGGCGATGTGGAGTTCCTCCTCGCCTTTGGCGTCATTTACTGTGAAAAAATTAGAGTGTTCAAAGCAGGCAATCGCTTGAATACATTAGCATGGAATAATAAGATAGGATCTTCGTCTATTTTGTTGGTTGCGGACTGAGATAATGATTAATAGGGATAGTTGGGGGTGTCTGTATTGTGTTGTCAGAGGTGAAATTCTTAGATTTACACAAGACAAACTACTGCGAAAGCATTCACCAAGGATGTTTTCATTAATCAAGAACGAAAGTCAGGGGATCGAAGAGGATTAGATACCCTCGTAGTCTTGACCATAAACTATGCCGACTCGGGATTGGCAGACGATTGTTTCGACTCTGTCAGCACCGTATGAAAAATCAAAGTCTTTGGGTTCCGGGGGGAGTATGGTCGCAAGGCTGAAACTTAAAGGAATTGACGGAAGGGCACCACCAGGAGTGGAGCCTGCGGCTTAATTTGACTCAACACGG

>Acaer-35-C10     Uncultured marine eukaryote clone Acaer-35-C10 18S small subunit ribosomalRNA gene, partial sequence
AGCAGGCGCGTAAATTGCCCAATCTCAACGCGGGGAGGTAGTGACAAGAAATAACAACAACTAACCTATTTCAGGTGAGTTGATTGGAATGAGTACAATCTAAACACCTTAACGACTATCCATTGGAGGGCAAGCCTGGTGCCAGCAGCCGCGGTAATTCCAGCTCCAATAGCGTATACTAATGTTGTTGCAGTTAAAAAGCTCGTAGTCGGATTTCAGTAGGCTCAGTTAAGTCTCTTCTATTGAGTTCTTTATGGGCCTGCTTCTTTGACAGAAACTTCTATGTTATTCATTTAGCGTGGGTAGCGACTGTCTCTTTTACTTTGAGAAAATTAGAGTGTTCAAAGCAGGTATTCGCCTGAATATTACTCTTGGAATAATGCTATAAGACTTTGGTTCTAATGTATTGGTGATTGGGACCAGAGTAATGATTGATAGGGACGGTTGGGGTCTTACGTACTGCAAAGCGAGAGGTGAAATTCTTGGACCTTTGTATGACGAACAACTGCGAAAGCATTGGACTAGGACGTTCCCGTTGATCAAGAACGAAAGTTGGGGGATCGAAGACGATCAGATACCGTCGTAGTCTCAACCATAAACTATGCCAGCTAGGGATCGGAGGACGTTACATGTTCGACTCCTTCGGCACCTTATGAGAAATCAAAGCATTTGGGTTCCGGGGGGAGTATGGTCGCAAGGCTGAAACTTAAAGGAATTGACGGGAGGGCACCACCAGGAGTGGAGCCTGCGGCTTAATTTGACTCAACACGG
